# Supplementary material for: Dietary Factors Modulate Iron Uptake in Caco-2 Cells from an Iron Ingot Used as a Home Fortificant to Prevent Iron Deficiency
Source: Nutrients. 2017 Sep 12;9(9):1005. doi: 10.3390/nu9091005 (PMC5622765; doi:10.3390/nu9091005)
Supplement: Supplementary file 1 [file nutrients-09-01005-s001.zip]

Archive with 1 entries (1 files):
- nutrients-220512-supplementary.pdf
